# Supplementary material for: A Monte Carlo simulation approach for estimating the health and economic impact of interventions provided at a student-run clinic
Source: PLoS One. 2017 Dec 28;12(12):e0189718. doi: 10.1371/journal.pone.0189718 (PMC5746244; doi:10.1371/journal.pone.0189718)
Supplement: S3 Appendix — (ZIP) [file pone.0189718.s003.zip]

Archive with 13 entries (11 files):
- S3_SecondSubmission/
- S3_SecondSubmission/S3_PythonCode.pdf
- S3_SecondSubmission/S3_Python_Files/
- S3_SecondSubmission/S3_Python_Files/Tobacco_CPB_Normal_Input.py
- S3_SecondSubmission/S3_Python_Files/Tobacco_CPB_MonteCarlo_Simulations.py
- S3_SecondSubmission/S3_Python_Files/Table_Input.data
- S3_SecondSubmission/S3_Python_Files/Influenza_Seniors_CPB_MonteCarlo_Simulations.py
- S3_SecondSubmission/S3_Python_Files/Influenza_Adults_CPB_MonteCarlo_Simulations.py
- S3_SecondSubmission/S3_Python_Files/Hypertension_CPB_MonteCarlo_Simulations.py
- S3_SecondSubmission/S3_Python_Files/CondomDistribution_CPB_MonteCarlo_Simulations.py
- S3_SecondSubmission/S3_Python_Files/Clinic_Impact.py
- S3_SecondSubmission/S3_Python_Files/Alcohol_CPB_Normal_Input.py
- S3_SecondSubmission/S3_Python_Files/Alcohol_CPB_MonteCarloSimulations.py
