# Supplementary material for: A Monte Carlo simulation approach for estimating the health and economic impact of interventions provided at a student-run clinic
Source: PLoS One. 2017 Dec 28;12(12):e0189718. doi: 10.1371/journal.pone.0189718 (PMC5746244; doi:10.1371/journal.pone.0189718)
Supplement: S3 Appendix — (ZIP) [file pone.0189718.s003.zip › S3_SecondSubmission/S3_Python_Files/Tobacco_CPB_Normal_Input.py]

# -*- coding: utf-8 -*-
"""
File: Tobacco_CPB_Normal_Input.py
Final Copy on Nov 19th of 2017
@author: Daniel J. Arenas
Monte Carlo simulations for clinically preventable burden (QALYs gained) calculations for tobacco use screening and counseling. 
This simulation uses normal distributions for the input parameters.
Although this is an open source program, researchers should cite the following papers:
Monte Carlo simulations and results:
1) "A Monte Carlo Simulation Approach for Estimating the Health and Economic Impact of Interventions Provided at a Student-Run Clinic".
Equation flow and ranges for the input parameters are from Solberg's publication. Authors using this software should also cite:
2) Solberg et al, Tobacco use screening and counseling:  Technical Report Prepared for the National Commission on Prevention Priorities. (2006).
"""
from random import *
import matplotlib.pyplot as plt
import numpy as np

Lk = []
counts= 1000000
for i in range(0,counts):
    a = np.random.normal(1815000,129904)        #a: Number of ever smokers in birth-cohort of 4,000,000
    b = np.random.normal(5.65,0.815)            #b: Average gains in life expentancy for one quit
    c = np.random.normal(709063, 204688)                          #c: QALYs lost to smoking atributable illness in birth cohort
    d = c/a                             #d: QALYs lost to smoking-attributable illnesss per smoker
    e = np.random.normal(0.52,0.0289)              #e: Portion of ever-smokers who are former smokers
    f = np.random.normal(0.38,0.104)              #f: Relative risk of SA disease for former smokers compared to current ones
    g = d/(e*f +(1-e))                  #g: QALYs lost from smoking morbidity percontinuing smoker
    h = g - g*f                         #h: QALYs saved from avoided morbidity per smoker quit
    j = 0.030                           #j: Long-term effectiveness of repeated counseling in inducing quits
    k = a*(b+h)*j                       #k: Clinically preventable burden (QALYs saved)
    Lk.append(k)


#Build Histogram and Graph
bins = np.arange(0, 1000000, 2000) # fixed bin size
plt.xlim([200000, 600000 ])
plt.xticks(range(200000,600000,100000))
plt.hist(Lk, bins=bins, alpha=0.5)

#Cohort calculations Graph
plt.title('Histogram results')
plt.xlabel('Cohort: Calculated QALYs for tobacco screening and intervention')
plt.ylabel('Frequency (arb. units)')
plt.show()

       
#Sort and Calculate Confidence Intervals
Lsorted = sorted(Lk)
lowerlimit = Lsorted[int(0.025*counts)]
upperlimit = Lsorted[int(0.975*counts)]

#Calculate Mean and Standard Deviation
print("\n\nQALYS GAINED IN COHORT")
print("Mean for QALYs gained (CPB): " + str(int(np.mean(Lsorted))) )
print("Standard deviation for QALYs gained (CPB): " + str(int(np.std(Lsorted))) )
print("Confidence interval: [" + str(int(lowerlimit)) + ", " + str(int(upperlimit)) + "]")
print("Number of simulations: " + str(len(Lsorted)))

#Save to output file for cohort
cohortfile = open('Tobacco_Cohort_data.txt', 'w')
for item in Lsorted:
     print>>cohortfile, item
cohortfile.close()  

#Read out put file from cohort
nfile = 0
with open('Tobacco_Cohort_data.txt', 'r') as inF:
    for line in inF:
       nfile = nfile + 1
cohortfile.close()
print("Number of simulation points in cohort output file: ", nfile)

#Calculate the QALYs gained by intervention
print("\n\nQALYS GAINED PER INDIVIDUAL INTERVENTION")
NI = 226000000
print("Number of interventions in the cohort: ", NI)
Lfinal = [i/NI for i in Lsorted]
lowerlimit = Lfinal[int(0.025*counts)]
upperlimit = Lfinal[int(0.975*counts)]


#Calculate Mean and Standard Deviation
print("Mean for QALYs gained (CPB): " + str((np.mean(Lfinal))) )
print("Standard deviation for QALYs gained (CPB): " + str((np.std(Lfinal))) )
print("Confidence interval: [" + str((lowerlimit)) + ", " + str((upperlimit)) + "]")
print("Number of simulations: " + str(len(Lfinal)))

#Save to output file for Intervention
indfile = open('Tobacco_Intervention_data.txt', 'w')
for item in Lfinal:
     print>>indfile, item
indfile.close()  

#Read output file from individual intervention output
nfile = 0
with open('Tobacco_Intervention_data.txt', 'r') as inF:
    for line in inF:
       nfile = nfile + 1
print("Number of simulation points in intervention output file: ", nfile)


#Build Histogram and Graph
bins = np.arange(0, 0.0100, 0.000005) # fixed bin size
plt.xlim([0, 0.0025])
plt.hist(Lfinal, bins=bins, alpha=0.5)
plt.title('Histogram results')
plt.xlabel('Calculated QALYs/intervention')
plt.ylabel('Frequency (arb. units)')
plt.show()

#=============================
#Calculate Your Clinic Impact
#=============================
intervention_mean = np.mean(Lfinal)
intervention_stdev = np.std(Lfinal)
patient_volume = 500
Fluctuation = 0.20
QALY_dollars = 132200

QALYs_year_mean = intervention_mean*patient_volume
#Var(AB)=Var(A)Var(B)+Var(A)Mean2(B)+Mean2(A)Var(B)
Term1 = (intervention_stdev*patient_volume*Fluctuation)**2
Term2 = (intervention_stdev*patient_volume)**2
Term3 = (intervention_mean*patient_volume*Fluctuation)**2

QALYs_year_stdev = (Term1 + Term2 + Term3)**0.5

print("CLINIC")
print("Patient volume: ", patient_volume)
print("Monetary value of one QALY: ", QALY_dollars)
print("Tobacco Mean QALYS/year: ", QALYs_year_mean)
print("Tobacco Stdev QALYS/year: ", QALYs_year_stdev)
print("Monetary value (Mean): ", QALYs_year_mean*QALY_dollars)
print("Monetary value (Stdev): ", QALYs_year_stdev*QALY_dollars)
