# Supplementary material for: A Monte Carlo simulation approach for estimating the health and economic impact of interventions provided at a student-run clinic
Source: PLoS One. 2017 Dec 28;12(12):e0189718. doi: 10.1371/journal.pone.0189718 (PMC5746244; doi:10.1371/journal.pone.0189718)
Supplement: S3 Appendix — (ZIP) [file pone.0189718.s003.zip › S3_SecondSubmission/S3_Python_Files/Table_Input.data]

Obesity	6.0	2.0	500	100
Hypertension	2.9	1.0	500	100
Tobacco	1.5	0.22	500	100
Alcohol	1.2	0.47	500	100
Condoms	0.33	0.12	500	100
HIV	0.27	0.09	500	100
Syphilis	0.030	0.010	500	100
Flu_seniors	2.1	0.45	5	1
Flu_adults	0.067	0.022	50	10
Diabetes	2.0	0.66	100	20
Breast	17	5.6	10	2
Colon	33	11	10	2
Depression	0.50	0.16	500	100
Cholesterol	2.5	0.83	50	10
