# Supplementary material for: A Monte Carlo simulation approach for estimating the health and economic impact of interventions provided at a student-run clinic
Source: PLoS One. 2017 Dec 28;12(12):e0189718. doi: 10.1371/journal.pone.0189718 (PMC5746244; doi:10.1371/journal.pone.0189718)
Supplement: S3 Appendix — (ZIP) [file pone.0189718.s003.zip › S3_SecondSubmission/S3_Python_Files/Influenza_Seniors_CPB_MonteCarlo_Simulations.py]

# -*- coding: utf-8 -*-
""""
File: Influenza_Seniors_CPB_MonteCarlo_Simulations.py
Final copy on Nov 19th 2017
@author: Daniel J. Arenas
Monte Carlo simulations for clinically preventable burden (QALYs gained) calculations for influenza vaccinations (seniors)
Although this is an open source program, researchers should cite the following papers:
Monte Carlo simulations and results:
1) "A Monte Carlo Simulation Approach for Estimating the Health and Economic Impact of Interventions Provided at a Student-Run Clinic".
Authors using this software should also cite:
2) Maciosek MV et al, Influenza immunizations for adults 50 years and older: Technical Report Prepared for the National Commission on Prevention Priorities. (2006).
"""
from random import *
import matplotlib.pyplot as plt
import numpy as np

Ll = []
Lmm = []
counts= 1000000          #Number of simulations
for i in range(0,counts):
    a = 53357760        		#a: Number of person-years between 50-64
    b = 58699920        		#b: Number of person-years after age 64
    c = uniform(0.75*12.5,1.25*12.5)    #c: Annual influenza-related mortality rate per 100,000 ages 50-64
    d = uniform(0.75*132.5,1.25*132.5)  #d: Annual influenza-related mortality rate per 100,000 ages65+
    e = (a*c+b*d)/100000                #e: Total influenza related deaths after ages 49 
    f = 0.342                           #f: Vaccination rate in ages 50-64 in 1990s
    f = uniform(0.75*f,1.25*f)          
    g = 0.574                           #g: Vaccination rate in ages 65+ in 1990s
    g = uniform(0.75*f,1.25*f)
    h = uniform(0.35, 0.55)             #h: Efficacy of influenza vaccine in preventing influenza-related mortality
    i = c / (1 - f*h)                   #i: Predicted annual influenza mortality rate per 100,000 in ages 50-64 in the absence of vaccinations
    j = d / (1 - g*h)                   #j: Predicted annual influenza mortality rate per 100,000 in ages 65+ in the absence of vaccinations
    k = 1/100000*(a*i + b*j)            #k: Predicted infuenza-related mortalities after age 49 in birth cohort 
    l = uniform(0.09,0.25)              #l: Annual incidence of influenza-like illness in unvaccinated individuals
    m = (a+b)*l                         #m: Predicted number of influenza cases after age 49 if the birth cohort were unvaccinated
    n = uniform(0.0001,0.0020)          #n: Annual hospitalization rate for pneumonia or influenza ages 50-64 in unvaccinated individuals
    o = a*n                             #o: Predicted number of hospitalizations for pneumonia or influenza ages 50-64 if the birth cohort were unvaccinated
    p = uniform(0.0085,0.0111)          #p: Annual hospitalization rate for pneumonia or influenza ages 65+ in unvaccinated individuals   
    q = b*p                             #q: Predicted number of hospitalizations for pneumonia or influenza ages 50-64 if the birth cohort were unvaccinated
    r = uniform(0.75,0.95)              #r: Adherence with vaccine
    s = 0.429                           #s: Efficacy of vaccine in preventing influenza-related mortality
    t = r*h                             #t: Effectiveness of OFFERING vaccine in preventing mortality 
    u = uniform(0.10,0.30)              #u: Efficacy of vaccine in preventing influenza-like illness
    v = r*u                             #v: Effectiveness of offering vaccine in preventing influenza-like illness
    w = uniform(0.25,0.50)              #v: Efficacy of influenza vaccine in preveting hospitalizations for influenza and pneumonia 
    x = r *w                            #x: Effectiveness of offering vaccine in preventing hospitalizations for influenza and pneumonia
    y = k * t                           #y: Predicted mortalities prevented
    z = uniform(5.05,10.1)              #z: Average life expectancy at ages 50-64
    aa = 5.6                            #aa: Average life expectancy at 65+
    bb = t * (a*i/100000*z + b*j/100000*aa) #bb: Years of life saved
    cc  = m*v                           #cc: Predicted non-hospitalized cases prevented
    dd = uniform(0.5/52,2/52)           #dd: Duration of illness in years
    ee = cc*dd                          #ee: Year-equivalents of illness prevented by reducing non-hospitalized cases
    ff = uniform(0.2,0.4)               #ff: QALY reduction per year
    gg = ee*ff                          #gg: QALYs saved due to reduced non-hospitalized cases
    hh= (o+q)*x                         #hh: Predicted hospitalizations for pneumonia or influenza prevented
    ii = uniform(1/52,3/52)             #ii: Duration of illness (years)
    jj = hh*ii                          #jj: Year-equivalents saved by reducing hospitalizations 
    kk = uniform(0.20,0.40)             #kk: QALY reduction weight for hospitalization
    ll = jj * kk                        #ll: QALYs saved due to reduced hospitalized cases
    mm = bb + gg + ll                   #mm: Clinically preventable burden (QALYs saved)
    Lmm.append(mm)
    Ll.append(l)   

#Build Histogram 
bins = np.arange(0, 600000, 5000) # fixed bin size
plt.xlim([0, 500000])
plt.xticks(range(0,500000,100000))
plt.hist(Lmm, bins=bins, alpha=0.5)

#Cohort calculations Graph
plt.title('Histogram results')
plt.xlabel('Cohort: Calculated QALYs for influenza vaccination (seniors)')
plt.ylabel('Frequency (arb. units)')
plt.show()

#Sort and Calculate Confidence Intervals
Lsorted = sorted(Lmm)
lowerlimit = Lsorted[int(0.025*counts)]
upperlimit = Lsorted[int(0.975*counts)]

#Calculate Mean and Standard Deviation
print("\n\nQALYS GAINED IN COHORT")
print("Mean for QALYs gained (CPB): " + str(int(np.mean(Lsorted))) )
print("Standard deviation for QALYs gained (CPB): " + str(int(np.std(Lsorted))) )
print("Confidence interval: [" + str(int(lowerlimit)) + ", " + str(int(upperlimit)) + "]")
print("Number of simulations: " + str(len(Lsorted)))

#Save to output file for cohort
cohortfile = open('Influenza50_Cohort_data.txt', 'w')
for item in Lsorted:
     print>>cohortfile, item
cohortfile.close()  

#Read out put file from cohort
nfile = 0
with open('Influenza50_Cohort_data.txt', 'r') as inF:
    for line in inF:
       nfile = nfile + 1
cohortfile.close()
print("Number of simulation points in cohort output file: ", nfile)

#Calculate the QALYs gained by intervention
print("\n\nQALYS GAINED PER INDIVIDUAL INTERVENTION")
NI = 107000000
print("Number of interventions in the cohort: ", NI)
Lfinal = [i/NI for i in Lsorted]
lowerlimit = Lfinal[int(0.025*counts)]
upperlimit = Lfinal[int(0.975*counts)]


#Calculate Mean and Standard Deviation
print("Mean for QALYs gained (CPB): " + str((np.mean(Lfinal))) )
print("Standard deviation for QALYs gained (CPB): " + str((np.std(Lfinal))) )
print("Confidence interval: [" + str((lowerlimit)) + ", " + str((upperlimit)) + "]")
print("Number of simulations: " + str(len(Lfinal)))

#Save to output file for Intervention
indfile = open('Influenza50_Intervention_data.txt', 'w')
for item in Lfinal:
     print>>indfile, item
indfile.close()  

#Read output file from individual intervention output
nfile = 0
with open('Influenza50_Intervention_data.txt', 'r') as inF:
    for line in inF:
       nfile = nfile + 1
print("Number of simulation points in intervention output file: ", nfile)


#Build Histogram and Graph
bins = np.arange(0, 0.0100, 0.000005) # fixed bin size
plt.xlim([0, 0.0040])
plt.hist(Lfinal, bins=bins, alpha=0.5)
plt.title('Histogram results')
plt.xlabel('Calculated QALYs/intervention')
plt.ylabel('Frequency (arb. units)')
plt.show()


#=============================
#Calculate Your Clinic Impact
#=============================
intervention_mean = np.mean(Lfinal)
intervention_stdev = np.std(Lfinal)
patient_volume = 5
Fluctuation = 0.20
QALY_dollars = 132200

QALYs_year_mean = intervention_mean*patient_volume
#Var(AB)=Var(A)Var(B)+Var(A)Mean2(B)+Mean2(A)Var(B)
Term1 = (intervention_stdev*patient_volume*Fluctuation)**2
Term2 = (intervention_stdev*patient_volume)**2
Term3 = (intervention_mean*patient_volume*Fluctuation)**2

QALYs_year_stdev = (Term1 + Term2 + Term3)**0.5

print("CLINIC")
print("Patient volume: ", patient_volume)
print("Monetary value of one QALY: ", QALY_dollars)
print("Flu_vaccine (seniors) Mean QALYS/year: ", QALYs_year_mean)
print("Flu vaccine (seniors) Stdev QALYS/year: ", QALYs_year_stdev)
print("Monetary value (Mean): ", QALYs_year_mean*QALY_dollars)
print("Monetary value (Stdev): ", QALYs_year_stdev*QALY_dollars)


       
