# Supplementary material for: A Monte Carlo simulation approach for estimating the health and economic impact of interventions provided at a student-run clinic
Source: PLoS One. 2017 Dec 28;12(12):e0189718. doi: 10.1371/journal.pone.0189718 (PMC5746244; doi:10.1371/journal.pone.0189718)
Supplement: S3 Appendix — (ZIP) [file pone.0189718.s003.zip › S3_SecondSubmission/S3_Python_Files/Influenza_Adults_CPB_MonteCarlo_Simulations.py]

 # -*- coding: utf-8 -*-
"""
File: Influenza_Adults_CPB_MonteCarlo_Simulations.py
Final Copy on Nov 19th 2017
@author: Daniel J. Arenas
Monte Carlo simulations for clinically preventable burden (QALYs gained) calculations for influenza vaccinations in the 15-49 age range. 
Although this is an open source program, researchers should cite the following papers:
Monte Carlo simulations and results:
1) "A Monte Carlo Simulation Approach for Estimating the Health and Economic Impact of Interventions Provided at a Student-Run Clinic".
"""
from random import *
import matplotlib.pyplot as plt
import numpy as np

Lp = []
counts= 1000000
for i in range(0,counts):
    a = 1.2 * 10**8  # Number of person-years between age 18-50 for 4,000,000 cohort 
    b = np.random.normal(0.066, 0.017) # Annual incidence of influenza-like illnesss in unvaccinated individuals. Values from Molinari2007
    c = a*b                  #Total number of influenza cases 
    d = 0.35           #Effectiveness of the vaccine to prevent influenza-cases (FlanneryInfluenza2005, MaciosekTRInfluenza2006)
    e = 9 * 10**(-5)    #Probability of death after acquring influenza in the 18-49 range (Molinari2007)
    f = c*e             #Predicted influenza mortalities during 18-49 yeard old. 4,000,000 cohort.
    g = uniform(0.75,0.95)  #Adherence

    #Prevented mortality
    h = 0.35           # Effectiveness of the vaccine in preventing death (Molinari2007)
    i = f * g * h      # Predicted-mortalities prevented
    j = uniform(25,50)              #Average life expectancy for people between 18-49
    k = j * i          #Life years = QALYs gained by preventing mortality (LY = a full QALY)
    
    #Reduced hospitalized cases
    l = c * d           # Predicted number of influenza cases prevented
    m = uniform(6/365,12/365)  # Duration of hospital stay  (Fielding2014)
    n = uniform (0.20,0.40)   # QALY reduction due to influenza
    o = l * m * n             #QALYs saved by reducing hospitalizations
    p = o + k               #Total QALYs saved
    Lp.append(p) 


#Build Histogram and Graph
bins = np.arange(0, 20000, 100) # fixed bin size
plt.xlim([0, 20000])
plt.hist(Lp, bins=bins, alpha=0.5)

#Cohort calculations Graph
plt.title('Histogram results')
plt.xlabel('Cohort: Calculated QALYs for Influenza vaccination (adults)')
plt.ylabel('Frequency (arb. units)')
plt.show()

       
#Sort and Calculate Confidence Intervals
Lsorted = sorted(Lp)
lowerlimit = Lsorted[int(0.025*counts)]
upperlimit = Lsorted[int(0.975*counts)]

#Calculate Mean and Standard Deviation
print("\n\nQALYS GAINED IN COHORT")
print("Mean for QALYs gained (CPB): " + str(int(np.mean(Lsorted))) )
print("Standard deviation for QALYs gained (CPB): " + str(int(np.std(Lsorted))) )
print("Confidence interval: [" + str(int(lowerlimit)) + ", " + str(int(upperlimit)) + "]")
print("Number of simulations: " + str(len(Lsorted)))

#Save to output file for cohort
cohortfile = open('Influenza_Adults_Cohort_data.txt', 'w')
for item in Lsorted:
     print>>cohortfile, item
cohortfile.close()  

#Read out put file from cohort
nfile = 0
with open('Influenza_Adults_Cohort_data.txt', 'r') as inF:
    for line in inF:
       nfile = nfile + 1
cohortfile.close()
print("Number of simulation points in cohort output file: ", nfile)

#Calculate the QALYs gained by intervention
print("\n\nQALYS GAINED PER INDIVIDUAL INTERVENTION")
NI = 118000000
print("Number of interventions in the cohort: ", NI)
Lfinal = [i/NI for i in Lsorted]
lowerlimit = Lfinal[int(0.025*counts)]
upperlimit = Lfinal[int(0.975*counts)]


#Calculate Mean and Standard Deviation
print("Mean for QALYs gained (CPB): " + str((np.mean(Lfinal))) )
print("Standard deviation for QALYs gained (CPB): " + str((np.std(Lfinal))) )
print("Confidence interval: [" + str((lowerlimit)) + ", " + str((upperlimit)) + "]")
print("Number of simulations: " + str(len(Lfinal)))

#Save to output file for Intervention
indfile = open('Influenza_Adults_Intervention_data.txt', 'w')
for item in Lfinal:
     print>>indfile, item
indfile.close()  

#Read output file from individual intervention output
nfile = 0
with open('Influenza_Adults_Intervention_data.txt', 'r') as inF:
    for line in inF:
       nfile = nfile + 1
print("Number of simulation points in intervention output file: ", nfile)


#Build Histogram and Graph
bins = np.arange(0, 0.00020, 0.000001) # fixed bin size
plt.xlim([0, 0.00020])
plt.hist(Lfinal, bins=bins, alpha=0.5)
plt.title('Histogram results')
plt.xlabel('Calculated QALYs/intervention')
plt.ylabel('Frequency (arb. units)')
plt.show()


#=============================
#Calculate Your Clinic Impact
#=============================
intervention_mean = np.mean(Lfinal)
intervention_stdev = np.std(Lfinal)
patient_volume = 50
Fluctuation = 0.20
QALY_dollars = 132200

QALYs_year_mean = intervention_mean*patient_volume
#Var(AB)=Var(A)Var(B)+Var(A)Mean2(B)+Mean2(A)Var(B)
Term1 = (intervention_stdev*patient_volume*Fluctuation)**2
Term2 = (intervention_stdev*patient_volume)**2
Term3 = (intervention_mean*patient_volume*Fluctuation)**2

QALYs_year_stdev = (Term1 + Term2 + Term3)**0.5

print("CLINIC")
print("Flu_vaccine (adults) Mean QALYS/year: ", QALYs_year_mean)
print("Flu vaccine (adults) Stdev QALYS/year: ", QALYs_year_stdev)
print("Monetary value (Mean): ", QALYs_year_mean*QALY_dollars)
print("Monetary value (Stdev): ", QALYs_year_stdev*QALY_dollars)
