# Supplementary material for: A Monte Carlo simulation approach for estimating the health and economic impact of interventions provided at a student-run clinic
Source: PLoS One. 2017 Dec 28;12(12):e0189718. doi: 10.1371/journal.pone.0189718 (PMC5746244; doi:10.1371/journal.pone.0189718)
Supplement: S3 Appendix — (ZIP) [file pone.0189718.s003.zip › S3_SecondSubmission/S3_Python_Files/Hypertension_CPB_MonteCarlo_Simulations.py]

# -*- coding: utf-8 -*-
"""
File: Hypertension_CPB_MonteCarlo_Simulations.py
Final copy on Nov 19th 2017
@author: Daniel J. Arenas
Monte Carlo simulations for clinically preventable burden (QALYs gained) calculations for hypertension screening and treatment. 
Although this is an open source program, researchers should cite the following papers:
Monte Carlo simulations and results:
1) "A Monte Carlo Simulation Approach for Estimating the Health and Economic Impact of Interventions Provided at a Student-Run Clinic".
Equation flow and ranges for the input parameters are from Maciosek's publication. Authors using this software should also cite:
2) Maciosek et al. Hypertension Screening:  Technical Report Prepared for the National Commission on Prevention Priorities. (2006).
"""
from random import *
import matplotlib.pyplot as plt
import numpy as np


La63 = []
counts= 1000000     #Number of simulations
for i in range(0,counts):
    a1 = 817949                     #a1: Total CHD mortality in the birth cohort
    a1 = uniform(0.80*a1,1.20*a1)
    a2 = 96013                      #a2: Total CHF mortality in the birth cohort
    a2 = uniform(0.80*a2,1.20*a2)
    a3 = 286857                     #a3: Total stroke mortality in the birth cohort
    a3 = uniform(0.80*a3,1.20*a3)
    a4 = uniform(0.15,0.40)         #a4: % CHD mortality attributable to HTN
    a5 = uniform(0.20,0.50)         #a5: % CHF mortality attributable to HTN
    a6 = uniform(0.25,0.60)         #a6: % stroke mortality attributable to HTN
    a7 = a1*a4                      #a7: Total CHD mortality in the cohort attributable to HTN
    a8 = a2*a5                      #a8: Total CHF mortality in the cohort attributable to HTN
    a9 = a3*a6                      #a9: Total stroke mortality in the cohort attributable to HTN
    a10 = uniform(0.40,0.60)        #a10: % with HTH receiving drug treatment
    a11 = uniform(0.70,0.95)        #a11: % treatment due to asymptomatic screening
    a12 = uniform(0.10,0.35)        #a12: Effectiveness of drug treatment on CHD in clinical trials
    a13 = uniform(0.15,0.40)        #a13: Effectiveness of drug treatment on CHF in cinical trials
    a14 = uniform(0.25,0.60)        #a14: Effectiveness of drug treatment on stroke deaths in clinical trials
    a15 = uniform(0.7,0.9)          #a15: Adherence in clinical trials
    a16 = a7/(1-a10*a11*a12/a15)    #a16: Predicted HTN-caused CHD deaths in absence of screening
    a17 = a8/(1-a10*a11*a13/a15)    #a17: Predicted HTN-caused CHF deaths in absence of screening
    a18 = a9/(1-a10*a11*a14/a15)    #a18: Predicted HTN-caused stroke deaths in absence of screening
    a19 = 3114203                   #a19: Lifetime CHD hospitalizations in cohort
    a19 = uniform(0.8*a19,1.20*a19) 
    a20 = 624626                    #a20: Lifetime incidence of CHF in birth cohort
    a20 = uniform(0.8*a20,1.20*a20)
    a21 = 567842                    #a21: Lifetime incidence of strokes in birth cohort
    a21 = uniform(0.8*a21,1.20*a21)
    a22 = a19*a4                    #a22: Lifetime incidence of HTN-caused CHD
    a23 = a20*a5                    #a23: Lifetime incidence of HTN-caused CHF
    a24 = a21*a6                    #a24: Lifetime incidence of HTN-caused strokes
    a25 = uniform(0.05,0.20)        #a25: Effectiveness of drug treatment of CHD events in clinical trials
    a26 = uniform(0.30,0.65)        #a26: Effectiveness of drug treatment of CHF events in clinical trials
    a27 = uniform(0.35,0.60)        #a27: Effectiveness of drug treatment of CHD events in clinical trials
    a28 = a22/(1-a10*a11*a25/a15)   #a28: Predicted lifetime hypertension attributable CHD hospitalizations in absence of screening
    a29 = a23/(1-a10*a11*a26/a15)   #a29: Predicted lifetime hypertension attributable CHF hospitalizations in absence of screening
    a30 = a24/(1-a10*a11*a27/a15)   #a30: Predicted lifetime hypertension attributable 1st strokes hospitalizations in absence of screening
    a31 = uniform(0.9,1)            #a31: %patient accepting screening
    a32 = uniform(0.7,0.95)         #a32: %patient accepting treatment
    a33 = uniform(0.3,0.5)          #a33: %patient continuing treatment
    a34 = a31*a32*a33/a15*a12       #a34: Effectiveness of screening on CHD deaths in typical practice
    a35 = a31*a32*a33/a15*a13       #a35: Effectiveness of screening on CHF deaths in typical practice
    a36 = a31*a32*a33/a15*a14       #a36: Effectiveness of screening on stroke deaths in typical practice
    a37 = a31*a32*a33/a15*a25       #a37: Effectiveness of screening on CHD events in typical practice
    a38 = a31*a32*a33/a15*a26       #a38: Effectiveness of screening on CHF events in typical practice
    a39 = a31*a32*a33/a15*a27       #a39: Effectiveness of screening on stroke events in typical practice
    a40 = a16*a34                   #a40: Number of CHD deaths prevented
    a41 = a17*a35                   #a41: Number of CHF deaths prevented
    a42 = a18*a36                   #a42: Number of stroke deaths prevented
    a43 = 9.1                       #a43: Average life year loss of CHD death
    a43 = uniform(0.8*a43,1.2*a43)  
    a44 = 7.1                       
    a44 = uniform(0.8*a44,1.2*a44)  #a44: Average life year loss of CHF death
    a45 = 8.4
    a45 = uniform(0.8*a45,1.2*a45)  #a45: Average life year loss of stroke death       
    a46 = a40*a43                   #a46: Number of life years saved from CHD death prevented
    a47 = a41*a44                   #a47: Number of life years saved from CHF death prevented
    a48 = a42*a45                   #a48: Number of life years saved from stroke death prevented
    a49 = a46+a47+a48               #a49: Total years of life saved
    a50 = a28*a37                   #a50: Number of NON-fatal CHD events prevented
    a51 = a29*a38                   #a51: Number of NON-fatal CHF events prevented
    a52 = a30*a39                   #a52: Number of NON-fatal stroke events prevented
    a53 = uniform(2/52,5/52)        #a53: Average duration of CHD event in years 
    a54 = 2.3
    a54 = uniform(0.70*a54,1.30*a54)#a54: Average duration of CHF event in years 
    a55 = 7.8
    a55 = uniform(0.70*a55,1.30*a55)#a55: Average duration of stroke event in years 
    a56 = uniform(0.2,0.4)          #a56: CHD QALY reduction  
    a57 = uniform(0.1,0.3)          #a57: CHF QALY reduction 
    a58 = uniform(0.2,0.5)          #a58: Stroke QALY reduction
    a59 = a50*a53*a56               #a59: WALYs saved from preventing non-fatal CHD
    a60 = a51*a54*a57               #a60: QALYs saved from preventing non-fatal CHF
    a61 = a52*a55*a58               #a61: QALYs saved from preventing non-fatal stroke
    a62 = a59+a60+a61               #a62: total QALYs saved from preventing non-fatal events
    a63 = a49+a62                   #a63: Clinically preventable burden
    La63.append(a63)
    

#Build Histogram and Graph
bins = np.arange(0, 1500000, 15000) # fixed bin size
plt.xlim([0, 1500000])
plt.xticks(range(0,1500000,250000))
plt.hist(La63, bins=bins, alpha=0.5)


#Cohort calculations Graph
plt.title('Histogram results')
plt.xlabel('Cohort: Calculated QALYs for Hypertension screening and intervention')
plt.ylabel('Frequency (arb. units)')
plt.show()

       
#Sort and Calculate Confidence Intervals
Lsorted = sorted(La63)
lowerlimit = Lsorted[int(0.025*counts)]
upperlimit = Lsorted[int(0.975*counts)]

#Calculate Mean and Standard Deviation
print("\n\nQALYS GAINED IN COHORT")
print("Mean for QALYs gained (CPB): " + str(int(np.mean(Lsorted))) )
print("Standard deviation for QALYs gained (CPB): " + str(int(np.std(Lsorted))) )
print("Confidence interval: [" + str(int(lowerlimit)) + ", " + str(int(upperlimit)) + "]")
print("Number of simulations: " + str(len(Lsorted)))

#Save to output file for cohort
cohortfile = open('Hypertension_Cohort_data.txt', 'w')
for item in Lsorted:
     print>>cohortfile, item
cohortfile.close()  

#Read out put file from cohort
nfile = 0
with open('Hypertension_Cohort_data.txt', 'r') as inF:
    for line in inF:
       nfile = nfile + 1
cohortfile.close()
print("Number of simulation points in cohort output file: ", nfile)

#Calculate the QALYs gained by intervention
print("\n\nQALYS GAINED PER INDIVIDUAL INTERVENTION")
NI = 226000000
print("Number of interventions in the cohort: ", NI)
Lfinal = [i/NI for i in Lsorted]
lowerlimit = Lfinal[int(0.025*counts)]
upperlimit = Lfinal[int(0.975*counts)]


#Calculate Mean and Standard Deviation
print("Mean for QALYs gained (CPB): " + str((np.mean(Lfinal))) )
print("Standard deviation for QALYs gained (CPB): " + str((np.std(Lfinal))) )
print("Confidence interval: [" + str((lowerlimit)) + ", " + str((upperlimit)) + "]")
print("Number of simulations: " + str(len(Lfinal)))

#Save to output file for Intervention
indfile = open('Hypertension_Intervention_data.txt', 'w')
for item in Lfinal:
     print>>indfile, item
indfile.close()  

#Read output file from individual intervention output
nfile = 0
with open('Hypertension_Intervention_data.txt', 'r') as inF:
    for line in inF:
       nfile = nfile + 1
print("Number of simulation points in intervention output file: ", nfile)

#Build Histogram and Graph
bins = np.arange(0, 0.0100, 0.00001) # fixed bin size
plt.xlim([0, 0.012])
plt.hist(Lfinal, bins=bins, alpha=0.5)
plt.title('Histogram results')
plt.xlabel('Calculated QALYs/intervention')
plt.ylabel('Frequency (arb. units)')
plt.show()

#=============================
#Calculate Your Clinic Impact
#=============================
intervention_mean = np.mean(Lfinal)
intervention_stdev = np.std(Lfinal)
patient_volume = 500
Fluctuation = 0.20
QALY_dollars = 132200

QALYs_year_mean = intervention_mean*patient_volume
#Var(AB)=Var(A)Var(B)+Var(A)Mean2(B)+Mean2(A)Var(B)
Term1 = (intervention_stdev*patient_volume*Fluctuation)**2
Term2 = (intervention_stdev*patient_volume)**2
Term3 = (intervention_mean*patient_volume*Fluctuation)**2

QALYs_year_stdev = (Term1 + Term2 + Term3)**0.5

print("CLINIC")
print("HTN Mean QALYS/year: ", QALYs_year_mean)
print("HTN Stdev QALYS/year: ", QALYs_year_stdev)
print("Monetary value (Mean): ", QALYs_year_mean*QALY_dollars)
print("Monetary value (Stdev): ", QALYs_year_stdev*QALY_dollars)
