# Supplementary material for: A Monte Carlo simulation approach for estimating the health and economic impact of interventions provided at a student-run clinic
Source: PLoS One. 2017 Dec 28;12(12):e0189718. doi: 10.1371/journal.pone.0189718 (PMC5746244; doi:10.1371/journal.pone.0189718)
Supplement: S3 Appendix — (ZIP) [file pone.0189718.s003.zip › S3_SecondSubmission/S3_Python_Files/CondomDistribution_CPB_MonteCarlo_Simulations.py]

# -*- coding: utf-8 -*-
"""
File: CondomDistribution_CPB_MonteCarlo_Simulations.py
Final copy on Nov 19th 2017
@author: Daniel J. Arenas
Monte Carlo simulations for clinically preventable burden (QALYs gained) calculations for condom distribution. 
Although this is an open source program, researchers should cite the following papers:
Monte Carlo simulations and results:
1) "A Monte Carlo Simulation Approach for Estimating the Health and Economic Impact of Interventions Provided at a Student-Run Clinic".
Authors using this software should also cite:
2) Bedimo, Ariane Lisann et al. "Condom distribution: a cot-utility analysis." International journal of STD & AIDS 13.6 (2002): 384-392
"""
from random import *
import matplotlib.pyplot as plt
import numpy as np
import scipy as sp
import scipy.stats as st


def P(f, alpha, alpha_prime, n, m, Pi_prime):    
    """Calculate the probability that an uninfected person becomes infected
    as a result of n acts of intercourse with m partners assuming that f
    (fraction) of contacts are protected by condoms"""
    result = 1 - ( (1 - Pi_prime) + Pi_prime*(1-alpha)**(n - n*f)*(1- alpha_prime)**(f*n))**m
    return(result)

def S(f, alpha, alpha_prime, n, m, Pi_prime):   
    """Calculate the probability that an uninfected person becomes infected
    as a result of n acts of intercourse with an already infected partner"""
    result = (1-Pi_prime)*m*(1-(1-alpha)**(n - n*f)*(1-alpha_prime)**(f*n))
    return(result)

LA = [] 
LAQ = []
Interval = []
counts= 1000000  #Number of simulations
for i in range(0,counts):
    ############################################################################
    #WOMEN
    ############################################################################
    m = uniform(1,2)                        # Number of sex partners
    n = np.random.normal(86/m,3/m)       # Acts of intercourse per partner (3 years)  Karraker2011
    f1 = 0.28      #
    f2 = 0.36
    alpha = uniform(0.0003,0.0015)          #Probability of HIV transmission, unprotected act
    alpha_prime = uniform(0.00005,0.0002)   #Probability of HIV transmission, condom-protected act
    Pi = uniform(0.008, 0.032)              #Prevalence of HIV infection in study population
    Pi_prime = uniform(0.003,0.012)         #Prevalence of HIV infection in study partners
    N = 500                                 #Patients reached by intervention

    #Calculate the probability that an uninfected person becomes infected
    #as a result of n acts of intercourse with m partners assuming that f
    #(fracton) of contacts are protected by condoms        
    P1 = P(f1, alpha, alpha_prime, n, m, Pi_prime)    
    P2 = P(f2, alpha, alpha_prime, n, m, Pi_prime)    
    #Calculate the probability that an uninfected person becomes infected
    #as a result of n acts of intercourse with an already infected partner"""
    S1 = S(f1, alpha, alpha_prime, n, m, Pi_prime)        
    S2 = S(f2, alpha, alpha_prime, n, m, Pi_prime)        
    #The total number of primary infections averted by the intervention
    Ap = (P1-P2)*(1-Pi)*N
    #The total number of secondary infections averted by the intervention
    As = (S1 - S2)*Pi*N
    #Total number of intections prevented
    AW = Ap + As
    ############################################################################
    #MEN
    ############################################################################
    m = uniform(1,2)           # Number of sex partners
    n = np.random.normal(86/m,3/m)         #Acts of intercourse per partner
    f1 = 0.40      #
    f2 = 0.52
    alpha = uniform(0.0003,0.0015)       #Probability of HIV transmission, unprotected act
    alpha_prime = uniform(0.00005,0.0002)#Probability of HIV transmission, condom-protected act
    Pi = uniform(0.008, 0.032)          #Prevalence of HIV infection in study population
    Pi_prime = uniform(0.003,0.012)    #Prevalence of HIV infection in study partners
    N = 500          #Patients reached by intervention
    #Calculate the probability that an uninfected person becomes infected
    #as a result of n acts of intercourse with m partners assuming that f
    #(fracton) of contacts are protected by condoms        
    P1 = P(f1, alpha, alpha_prime, n, m, Pi_prime)    
    P2 = P(f2, alpha, alpha_prime, n, m, Pi_prime)    
    #Calculate the probability that an uninfected person becomes infected
    #as a result of n acts of intercourse with an already infected partner"""
    S1 = S(f1, alpha, alpha_prime, n, m, Pi_prime)        
    S2 = S(f2, alpha, alpha_prime, n, m, Pi_prime)        
    #The total number of primary infections averted by the intervention
    Ap = (P1-P2)*(1-Pi)*N
    #The total number of secondary infections averted by the intervention
    As = (S1 - S2)*Pi*N
    #Total number of intections prevented
    AM = Ap + As     
    ############################################################################
    A = AW + AM
    Q = 11.23                           #QALYs saved per prevented infection
    AQ = A*11.23                        #Total QALYs saved

    #Build Lists
    LA.append(A)                        #Q: QALYs saved per prevented infection
    LAQ.append(AQ)                      #AQ: Total QALYs saved


#Build Histogram and Graph
bins = np.arange(0, 5, 0.01) # fixed bin size
plt.xlim([0, 5])
plt.xticks(range(0,5,1))
plt.hist(LAQ, bins=bins, alpha=0.5)


#Cohort calculations Graph
plt.title('Histogram results')
plt.xlabel('Calculated QALYs for condom distribution to 1000 cohort')
plt.ylabel('Frequency (arb. units)')
plt.show()

#Sort and Calculate Confidence Intervals
Lsorted = sorted(LAQ)
lowerlimit = Lsorted[int(0.025*counts)]
upperlimit = Lsorted[int(0.975*counts)]

#Calculate Mean and Standard Deviation
print("\n\nQALYS GAINED EVERY YEAR IN COHORT")
print("Mean for QALYs gained (CPB): " + str((np.mean(Lsorted))) )
print("Standard deviation for QALYs gained (CPB): " + str((np.std(Lsorted))) )
print("Confidence interval: [" + str((lowerlimit)) + ", " + str((upperlimit)) + "]")
print("Number of simulations: " + str(len(Lsorted)))

#Save to output file for cohort
cohortfile = open('CDistribution_Cohort_data.txt', 'w')
for item in Lsorted:
     print>>cohortfile, item
cohortfile.close()  

#Read out put file from cohort
nfile = 0
with open('CDistribution_Cohort_data.txt', 'r') as inF:
    for line in inF:
       nfile = nfile + 1
cohortfile.close()
print("Number of simulation points in cohort output file: ", nfile)


#Calculate the QALYs gained by intervention
print("\n\nQALYS GAINED PER INDIVIDUAL INTERVENTION")
NI = 500*12
print("Number of interventions in the cohort: ", NI)
Lfinal = [i/NI for i in Lsorted]
lowerlimit = Lfinal[int(0.025*counts)]
upperlimit = Lfinal[int(0.975*counts)]

#Calculate Mean and Standard Deviation
print("Mean for QALYs gained (CPB): " + str((np.mean(Lfinal))) )
print("Standard deviation for QALYs gained (CPB): " + str((np.std(Lfinal))) )
print("Confidence interval: [" + str((lowerlimit)) + ", " + str((upperlimit)) + "]")
print("Number of simulations: " + str(len(Lfinal)))

#Save to output file for Intervention
indfile = open('CDistribution_Intervention_data.txt', 'w')
for item in Lfinal:
     print>>indfile, item
indfile.close()  

#Read output file from individual intervention output
nfile = 0
with open('CDistribution_Intervention_data.txt', 'r') as inF:
    for line in inF:
       nfile = nfile + 1
print("Number of simulation points in intervention output file: ", nfile)

#Build Histogram and Graph
bins = np.arange(0, 0.00080, 0.00001) # fixed bin size
plt.xlim([0, 0.00080])
plt.hist(Lfinal, bins=bins, alpha=0.5)
plt.title('Histogram results')
plt.xlabel('Calculated QALYs/intervention')
plt.ylabel('Frequency (arb. units)')
plt.show()

#=============================
#Calculate Your Clinic Impact
#=============================
intervention_mean = np.mean(Lfinal)
intervention_stdev = np.std(Lfinal)
patient_volume = 500       
Fluctuation = 0.20
QALY_dollars = 132200

QALYs_year_mean = intervention_mean*patient_volume
#Var(AB)=Var(A)Var(B)+Var(A)Mean2(B)+Mean2(A)Var(B)
Term1 = (intervention_stdev*patient_volume*Fluctuation)**2
Term2 = (intervention_stdev*patient_volume)**2
Term3 = (intervention_mean*patient_volume*Fluctuation)**2

QALYs_year_stdev = (Term1 + Term2 + Term3)**0.5

print("CLINIC")
print("Cdistribution Mean QALYS/year: ", QALYs_year_mean)
print("Cdistribution_Stdev_QALYS/year: ", QALYs_year_stdev)
print("Monetary value (Mean): ", QALYs_year_mean*QALY_dollars)
print("Monetary value (Stdev): ", QALYs_year_stdev*QALY_dollars)
