# Supplementary material for: A Monte Carlo simulation approach for estimating the health and economic impact of interventions provided at a student-run clinic
Source: PLoS One. 2017 Dec 28;12(12):e0189718. doi: 10.1371/journal.pone.0189718 (PMC5746244; doi:10.1371/journal.pone.0189718)
Supplement: S3 Appendix — (ZIP) [file pone.0189718.s003.zip › S3_SecondSubmission/S3_Python_Files/Clinic_Impact.py]

#!/usr/bin/env python2
# -*- coding: utf-8 -*-
"""
File: Clinic_Impact.py
Final copy Nov 19th 2017
@author: Daniel J. Arenas
This program takes an input file: Table_Input.data. The input file, also available in S3, has
the QALYs/1000-intervention values and the patient volume for each intervention.
The program calculates the total QALYs gained at UCC, the mean and standard deviation,
as well as the dollars gained. Resuls are printed to screen.

The input file can easily be modified for another clinic.
"""
from random import *
import matplotlib.pyplot as plt
import numpy as np

def Variance_Multiplication(x,deltax,y,deltay):
   term1 = (deltax*deltay)**2
   term2 = (x*deltay)**2
   term3 = (deltax*y)**2
   return(term1+term2+term3)

def Impact(x,Dollars):
    q = float(x[1])
    dq = float(x[2])
    pv = float(x[3])
    dpv = float(x[4])
    qaly_mean = q*pv/1000
    qaly_var = Variance_Multiplication(q/1000,dq/1000,pv,dpv)
    dollars_mean = qaly_mean * Dollars
    dollars_var = Variance_Multiplication(qaly_mean, qaly_var**0.5, Dollars, 0)  #20% fluctuation in dollar value of QALY
    result = [qaly_mean, qaly_var**0.5, dollars_mean/1000, (dollars_var**0.5)/1000]
#    qaly_stdev = Variance_Multiplication(intervention[1],intervention[2],intervention[3],intervention[4])
    return(result)


#Open input file 
z = []
with open('Table_Input.data', 'r') as inF:
    for line in inF:
      line = line.replace("\r", "")
      line = line.replace("\n","")
      values = line.split("\t")
      z.append(values) 

#Generate Table 3: QALYs gained at UCC
total_mean = 0; total_var = 0; dollars_total = 0; dollars_total_var = 0
for i in range(0,11):
    total = Impact(z[i],132000)
    total_mean = total_mean + total[0]
    total_var = total_var + total[1]**2
    dollars_total = dollars_total + total[2]
    dollars_total_var = dollars_total_var + total[3]**2
    print(total)    
print("\nCurrent interventions:")
print("QALYs(mean), (SD), Thousands of Dollars (mean), (SD))")
print([total_mean, total_var**0.5, dollars_total, dollars_total_var**0.5] )
print("\n\n")

#Generate Table 4: QALYs gained for potential interventions
total_mean = 0; total_var = 0; dollars_total = 0; dollars_total_var = 0
for i in range(11,14):
    total = Impact(z[i],132000)
    total_mean = total_mean + total[0]
    total_var = total_var + total[1]**2
    dollars_total = dollars_total + total[2]
    dollars_total_var = dollars_total_var + total[3]**2
    print(total)
print("\nPotential interventions:")
print("QALYs(mean), (SD), Thousands of Dollars (mean), (SD))")
print([total_mean, total_var**0.5, dollars_total, dollars_total_var**0.5] )
