# Supplementary material for: A Monte Carlo simulation approach for estimating the health and economic impact of interventions provided at a student-run clinic
Source: PLoS One. 2017 Dec 28;12(12):e0189718. doi: 10.1371/journal.pone.0189718 (PMC5746244; doi:10.1371/journal.pone.0189718)
Supplement: S3 Appendix — (ZIP) [file pone.0189718.s003.zip › S3_SecondSubmission/S3_Python_Files/Alcohol_CPB_Normal_Input.py]

# -*- coding: utf-8 -*-
"""
File: Alcohol_CPB_MonteCarloSimulations.py
Final copy on Nov 19th 2017
@author: Daniel J. Arenas
Monte Carlo simulations for clinically preventable burden (QALYs gained) calculations for alcohol misuse screening and counseling. 
This program uses Normal distributions for the input parameters.
Although this is an open source program, researchers should cite the following papers:
Monte Carlo simulations and results:
1) "A Monte Carlo Simulation Approach for Estimating the Health and Economic Impact of Interventions Provided at a Student-Run Clinic".
Equation flow and ranges for the input parameters are from Maciosek's publication. Authors using this software should also cite:
2) Maciosek et al. Alcohol Misuse Screening and Be-havioral Counseling:  Technical Report Prepared for the National Commission on Prevention Priorities. (2008).
"""
from random import *
import matplotlib.pyplot as plt
import numpy as np

La14= []
counts= 1000000                       #Number of simulations
for i in range(0,counts):
    a1 = np.random.normal(676632, 78130)                         #a1: Alcohol-atributable life years lost to chronic conditions
    a2 = np.random.normal(1446836,167066)                        #a2: Alcohol-atributable life years lost to acute conditions
    a3 = np.random.normal(385681,89069)                         #a3: Alcohol-atributable morbidity-related QALYs lost from chronic conditions
    a4 = np.random.normal(109120,25200)                         #a4: Alcohol-atributable morbidity-related QALYs lost from acute conditions
    a5 = a1 + a2 + a3 + a4              #Total alcohol-attributable QALYs lost
    a6 = np.random.normal(0.15,0.05774)             #Delivery of screening and counseling
    a8 = np.random.normal(0.875,0.04330)             #Adherence with screening
    a9 = np.random.normal(0.75,0.0866)               #Average sensitivity of CAGE & AUDIT questionnaires
    a10 = np.random.normal(0.225,0.07217)            #Effectiveness of counseling at changing behaviour
    a11 = np.random.normal(0.875,0.07217)               #Efficacy of behaviour change at reducing chronic conditions
    a12 = np.random.normal(0.3,0.11547)            #Efficacy of behaviour change at reducing chronic conditions
    a13 = 1/a5*(a11*(a2+a4)+a12*(a1+a3))#Weighted efficacy of behaviour change at reducing total alcohol-attributable QALYs lost
    a7 = a5/(1-a6*a10*a13)              #Predicted alcohol-attributable QALYs lost 
    a14 = a7*a8*a9*a10*a13              #QALYS gained, CPB
    
    #Build Lists 
    La14.append(a14)


#Build Histogram 
bins = np.arange(0, 1000000, 5000) # fixed bin size
plt.xlim([0, 600000])
plt.xticks(range(0,600000,100000))
plt.hist(La14, bins=bins, alpha=0.5)

#Cohort calculations Graph
plt.title('Histogram results')
plt.xlabel('Cohort: Calculated QALYs for alcohol screening and intervention')
plt.ylabel('Frequency (arb. units)')
plt.show()

       
#Sort and Calculate Confidence Intervals
Lsorted = sorted(La14)
lowerlimit = Lsorted[int(0.025*counts)]
upperlimit = Lsorted[int(0.975*counts)]

#Calculate Mean and Standard Deviation
print("\n\nQALYS GAINED IN COHORT")
print("Mean for QALYs gained (CPB): " + str(int(np.mean(Lsorted))) )
print("Standard deviation for QALYs gained (CPB): " + str(int(np.std(Lsorted))) )
print("Confidence interval: [" + str(int(lowerlimit)) + ", " + str(int(upperlimit)) + "]")
print("Number of simulations: " + str(len(Lsorted)))

#Save to output file for cohort
cohortfile = open('Alcohol_Cohort_data.txt', 'w')
for item in Lsorted:
     print>>cohortfile, item
cohortfile.close()  

#Read out put file from cohort
nfile = 0
with open('Alcohol_Cohort_data.txt', 'r') as inF:
    for line in inF:
       nfile = nfile + 1
cohortfile.close()
print("Number of simulation points in cohort output file: ", nfile)

#Calculate the QALYs gained by intervention
print("\n\nQALYS GAINED PER INDIVIDUAL INTERVENTION")
NI = 206000000
print("Number of interventions in the cohort: ", NI)
Lfinal = [i/NI for i in Lsorted]
lowerlimit = Lfinal[int(0.025*counts)]
upperlimit = Lfinal[int(0.975*counts)]


#Calculate Mean and Standard Deviation
print("Mean for QALYs gained (CPB): " + str((np.mean(Lfinal))) )
print("Standard deviation for QALYs gained (CPB): " + str((np.std(Lfinal))) )
print("Confidence interval: [" + str((lowerlimit)) + ", " + str((upperlimit)) + "]")
print("Number of simulations: " + str(len(Lfinal)))

#Save to output file for Intervention
indfile = open('Alcohol_Intervention_data.txt', 'w')
for item in Lfinal:
     print>>indfile, item
indfile.close()  

#Read output file from individual intervention output
nfile = 0
with open('Alcohol_Intervention_data.txt', 'r') as inF:
    for line in inF:
       nfile = nfile + 1
print("Number of simulation points in intervention output file: ", nfile)


#Build Histogram and Graph
bins = np.arange(0, 0.0035, 0.000005) # fixed bin size
plt.xlim([0, 0.0035])
plt.hist(Lfinal, bins=bins, alpha=0.5)
plt.title('Histogram results')
plt.xlabel('Calculated QALYs/intervention')
plt.ylabel('Frequency (arb. units)')
plt.show()

#=============================
#Calculate Your Clinic Impact
#=============================
intervention_mean = np.mean(Lfinal)
intervention_stdev = np.std(Lfinal)
patient_volume = 500
Fluctuation = 0.20
QALY_dollars = 132200

QALYs_year_mean = intervention_mean*patient_volume
#Var(AB)=Var(A)Var(B)+Var(A)Mean2(B)+Mean2(A)Var(B)
Term1 = (intervention_stdev*patient_volume*Fluctuation)**2
Term2 = (intervention_stdev*patient_volume)**2
Term3 = (intervention_mean*patient_volume*Fluctuation)**2

QALYs_year_stdev = (Term1 + Term2 + Term3)**0.5

print("CLINIC")
print("Alcohol Mean QALYS/year: ", QALYs_year_mean)
print("Alcohol_Stdev_QALYS/year: ", QALYs_year_stdev)
print("Monetary value (Mean): ", QALYs_year_mean*QALY_dollars)
print("Monetary value (Stdev): ", QALYs_year_stdev*QALY_dollars)
