# Supplementary material for: A Monte Carlo simulation approach for estimating the health and economic impact of interventions provided at a student-run clinic
Source: PLoS One. 2017 Dec 28;12(12):e0189718. doi: 10.1371/journal.pone.0189718 (PMC5746244; doi:10.1371/journal.pone.0189718)
Supplement: S4 Appendix — (ZIP) [file pone.0189718.s004.zip]

Archive with 2 entries (2 files):
- S4_Convergence/S4_ConvergenceStudy.pdf
- S4_Convergence/S4_Python_code.zip
